# Supplementary material for: How and Why Patients Adhere to a Prescribed Cardiac Rehabilitation Program: A Longitudinal Phenomenological Study of Patients with Acute Coronary Syndrome
Source: Int J Environ Res Public Health. 2022 Jan 28;19(3):1482. doi: 10.3390/ijerph19031482 (PMC8834758; doi:10.3390/ijerph19031482)
Supplement: Supplementary file 1 [file ijerph-19-01482-s001.zip]

Archive with 1 entries (1 files):
- ijerph-1568662-S1.pdf
